# Supplementary material for: Specific Determinants of the Transmembrane Region of the Andes Virus Gc Glycoprotein Drive the Transition from Membrane Hemifusion to Pore Formation
Source: Viruses. 2026 May 31;18(6):633. doi: 10.3390/v18060633 (PMC13307830; doi:10.3390/v18060633)
Supplement: Supplementary file 1 [file viruses-18-00633-s001.zip]

Archive with 1 entries (1 files):
- viruses-4235836-supplementary.pdf
